# Supplementary material for: Prostacyclin Synthesis and Prostacyclin Receptor Expression in the Porcine Myometrium: Prostacyclin Potential to Regulate Fatty Acid Transporters, Cytokines and Contractility-Related Factors
Source: Animals (Basel). 2022 Aug 30;12(17):2237. doi: 10.3390/ani12172237 (PMC9454576; doi:10.3390/ani12172237)
Supplement: Supplementary file 1 [file animals-12-02237-s001.zip]

Archive with 1 entries (1 files):
- animals-1863131-supplementary.pdf
